# Supplementary material for: Virulence plasmids in edema disease: Insights from whole-genome analysis of porcine O139:H1 Shiga toxin-producing Escherichia coli (STEC) strains
Source: Front Cell Infect Microbiol. 2025 Mar 20;15:1528408. doi: 10.3389/fcimb.2025.1528408 (PMC11965690; doi:10.3389/fcimb.2025.1528408)
Supplement: Supplementary file 1 [file Table1.xlsx]

## Sheet: Table 1
Table 1. Characterization of the O139 strains retrieved from literature (France)
Plasmid	Inc Type	Accession number for the plasmids	Name	stx	Year	Area	Region	Origin - Host	Host State	Centre collection	Region	ST (Achtman)	cgST (HC400)	Serotype	Accession number (short reads)
Escherichia coli O139:H1 strain W13-16 plasmid pW1316-2	IncFII, IncX1	NZ_CP080237.1	W13-15	stx2e	2013	Ardèche	Auvergne-Rhône-Alpes	Boar	Oedema	University of Toulouse (IRSD)	France	1	7657	O139:H1	SRR14934052
Klebsiella pneumoniae plasmid pK15-KPC, Escherichia coli strain D1 plasmid B	IncFII(pHN7A8), IncFIB	NZ_MK433207.1, NZ_CP010136.1	W13-10		2013	Ardèche	Auvergne-Rhône-Alpes	Boar	Oedema	University of Toulouse (IRSD)	France	10859	7657	O139:H1	SRR14934054
Escherichia coli O139:H1 strain W13-16 plasmid pW1316-2	IncFII, IncX1	NZ_CP080237.1	W13-11		2013	Ardèche	Auvergne-Rhône-Alpes	Boar	Oedema	University of Toulouse (IRSD)	France	1*	7657	O139:H1	SRR14934055
Escherichia coli O139:H1 strain W13-16 plasmid pW1316-2	IncFII, IncX1	NZ_CP080237.1	W14-6	stx2e	2014	Ardèche	Auvergne-Rhône-Alpes	Boar	Oedema	University of Toulouse (IRSD)	France	1	7657	O139:H1	SRR14934056
Escherichia coli O139:H1 strain W13-16 plasmid pW1316-2, Escherichia coli strain HB37 plasmid pHB37-3	IncFII, IncX1, IncI2(Delta)_1	NZ_CP080237.1, NZ_CP053083.1	W14-10	stx2e	2014	Ardèche	Auvergne-Rhône-Alpes	Boar	Oedema	University of Toulouse (IRSD)	France	1	7657	O139:H1	SRR14934057
Escherichia coli O139:H1 strain W13-16 plasmid pW1316-2	IncFII, IncX1	NZ_CP080237.1	W14-16	stx2e	2014	Ardèche	Auvergne-Rhône-Alpes	Boar	Oedema	University of Toulouse (IRSD)	France	1	7657	O139:H1	SRR14934058
Escherichia coli O139:H1 strain W13-16 plasmid pW1316-2	IncFII, IncX1	NZ_CP080237.1	W15-7	stx2e	2015	Ardèche	Auvergne-Rhône-Alpes	Boar	Oedema	University of Toulouse (IRSD)	France	1	7657	O139:H1	SRR14934059
Escherichia coli O139:H1 strain W13-16 plasmid pW1316-2	IncFII, IncX1	NZ_CP080237.1	W15-8	stx2e	2015	Ardèche	Auvergne-Rhône-Alpes	Boar	Oedema	University of Toulouse (IRSD)	France	1	7657	O139:H1	SRR14934060
Escherichia coli O139:H1 strain W13-16 plasmid pW1316-2	IncFII, IncX1	NZ_CP080237.1	W15-12	stx2e	2015	Ardèche	Auvergne-Rhône-Alpes	Boar	Oedema	University of Toulouse (IRSD)	France	1	7657	O139:H1	SRR14934061
Escherichia coli O139:H1 strain W13-16 plasmid pW1316-2	IncFII, IncX1	NZ_CP080237.1	W15-17	stx2e	2015	Ardèche	Auvergne-Rhône-Alpes	Boar	Oedema	University of Toulouse (IRSD)	France	1	7657	O139:H1	SRR14934062
Escherichia coli O139:H1 strain W13-16 plasmid pW1316-2	IncFII, IncX1	NZ_CP080237.1	W15-18	stx2e	2015	Ardèche	Auvergne-Rhône-Alpes	Boar	Oedema	University of Toulouse (IRSD)	France	1	7657	O139:H1	SRR14934063
Escherichia coli O139:H1 strain W13-16 plasmid pW1316-2, Escherichia coli strain HB37 plasmid pHB37-3	IncFII, IncX1, IncI2(Delta)_1	NZ_CP080237.1, NZ_CP053083.1	W15-21	stx2e	2015	Ardèche	Auvergne-Rhône-Alpes	Boar	Oedema	University of Toulouse (IRSD)	France	1	7657	O139:H1	SRR14934064
Escherichia coli O139:H1 strain W13-16 plasmid pW1316-2	IncFII, IncX1	NZ_CP080237.1	W15-22	stx2e	2015	Ardèche	Auvergne-Rhône-Alpes	Boar	Oedema	University of Toulouse (IRSD)	France	1	7657	O139:H1	SRR14934065
Escherichia coli O139:H1 strain W13-16 plasmid pW1316-2	IncFII, IncX1	NZ_CP080237.1	W13-12	stx2e	2013	Ardèche	Auvergne-Rhône-Alpes	Boar	Oedema	University of Toulouse (IRSD)	France	1	7657	O139:H1	SRR14934066
Escherichia coli O139:H1 strain W13-16 plasmid pW1316-2	IncFII, IncX1	NZ_CP080237.1	W15-23	stx2e	2015	Ardèche	Auvergne-Rhône-Alpes	Boar	Oedema	University of Toulouse (IRSD)	France	1	7657	O139:H1	SRR14934067
Escherichia coli O139:H1 strain W13-16 plasmid pW1316-2, Klebsiella pneumoniae plasmid pK15-KPC	IncFII, IncX1, IncFII(pHN7A8)	NZ_CP080237.1, NZ_MK433207.1	W16-9	stx2e	2016	Ardèche	Auvergne-Rhône-Alpes	Boar	Oedema	University of Toulouse (IRSD)	France	1	7657	O139:H1	SRR14934068
Escherichia coli O139:H1 strain W13-16 plasmid pW1316-2	IncFII, IncX1	NZ_CP080237.1	W16-24	stx2e	2016	Ardèche	Auvergne-Rhône-Alpes	Boar	Oedema	University of Toulouse (IRSD)	France	1	7657	O139:H1	SRR14934069
Escherichia coli O139:H1 strain W13-16 plasmid pW1316-2	IncFII, IncX1	NZ_CP080237.1	W19-1	stx2e	2019	Drôme	Auvergne-Rhône-Alpes	Boar	Oedema	University of Toulouse (IRSD)	France	1	7657	O139:H1	SRR14934070
Escherichia coli O139:H1 strain W13-16 plasmid pW1316-2	IncFII, IncX1	NZ_CP080237.1	W19-2	stx2e	2019	Drôme	Auvergne-Rhône-Alpes	Boar	Oedema	University of Toulouse (IRSD)	France	1	7657	O139:H1	SRR14934071
Escherichia coli O139:H1 strain W13-16 plasmid pW1316-2	IncFII, IncX1	NZ_CP080237.1	W19-3	stx2e	2019	Drôme	Auvergne-Rhône-Alpes	Boar	Oedema	University of Toulouse (IRSD)	France	1	7657	O139:H1	SRR14934072
Escherichia coli O139:H1 strain W13-16 plasmid pW1316-2, Escherichia coli strain WE-0250 plasmid U2501	IncFII, IncX1, IncY1_K02380	NZ_CP080237.1, NZ_KU980950.1	W19-4	stx2e	2019	Drôme	Auvergne-Rhône-Alpes	Boar	Oedema	University of Toulouse (IRSD)	France	1	7657	O139:H1	SRR14934073
Escherichia coli O139:H1 strain W13-16 plasmid pW1316-2	IncFII, IncX1	NZ_CP080237.1	W19-5	stx2e	2019	Drôme	Auvergne-Rhône-Alpes	Boar	Oedema	University of Toulouse (IRSD)	France	1	7657	O139:H1	SRR14934074
Escherichia coli O139:H1 strain W13-16 plasmid pW1316-2	IncFII, IncX1	NZ_CP080237.1	W19-6	stx2e	2019	Drôme	Auvergne-Rhône-Alpes	Boar	Oedema	University of Toulouse (IRSD)	France	1	7657	O139:H1	SRR14934075
Escherichia coli O139:H1 strain W13-16 plasmid pW1316-2, Escherichia coli O139:H1 strain P15-25 plasmid pP1525	IncFII, IncX1	NZ_CP080237.1, NZ_CP080234.1	W19-7	stx2e	2019	Drôme	Auvergne-Rhône-Alpes	Boar	Oedema	University of Toulouse (IRSD)	France	1	7657	O139:H1	SRR14934076
Escherichia coli O139:H1 strain W13-16 plasmid pW1316-2	IncFII, IncX1	NZ_CP080237.1	W13-13	stx2e	2013	Ardèche	Auvergne-Rhône-Alpes	Boar	Oedema	University of Toulouse (IRSD)	France	1	7657	O139:H1	SRR14934077
Escherichia coli O139:H1 strain W13-16 plasmid pW1316-2, Escherichia coli plasmid pESBL20150178, Escherichia coli O157:H7 strain H6437 plasmid pH6437-2, Escherichia coli strain CFSAN061769 plasmid pCFSAN061769_01	IncFII, IncX1, IncI1-I(Alpha), IncI2(Delta)_1, IncX4_1	NZ_CP080237.1, NZ_MK181568.1, NZ_CP038340.1, CP042970.1	P13-1	stx2e	2013	Côtes d'Armor	Bretagne	Pig	Oedema	University of Toulouse (IRSD)	France	1	7657	O139:H1	SRR14934078
Escherichia coli O139:H1 strain W13-16 plasmid pW1316-2, Escherichia coli strain RHB26-C18 plasmid pRHB26-C18_3	IncFII, IncX1, IncI1-I(Alpha)	NZ_CP080237.1, CP057452.1	P13-2	stx2e	2013	Finistère	Bretagne	Pig	Oedema	University of Toulouse (IRSD)	France	1	7657	O139:H1	SRR14934079
Escherichia coli O139:H1 strain W13-16 plasmid pW1316-2, Salmonella enterica subsp. enterica serovar 4,[5],12:i:- L-4551 plasmid pSAL4551-1 DNA	IncFII, IncX1, IncHI2_1	NZ_CP080237.1, AP023305.1	P13-3	stx2e	2013	Finistère	Bretagne	Pig	Oedema	University of Toulouse (IRSD)	France	1	7657	O139:H1	SRR14934080
Escherichia coli O139:H1 strain W13-16 plasmid pW1316-2, Escherichia coli strain TW4 plasmid pTW4-IncHI2, Escherichia coli O104:H4 str. C227-11 isolate 368 shch plasmid	IncFII, IncX1, IncHI2_1__BX664015, IncI1-I(Alpha)	NZ_CP080237.1, NZ_MK293945.1, NZ_CP011336.1	P13-4	stx2e	2013	Côtes d'Armor	Bretagne	Pig	Oedema	University of Toulouse (IRSD)	France	1	7657	O139:H1	SRR14934081
Escherichia coli O139:H1 strain W13-16 plasmid pW1316-2	IncFII, IncX1	NZ_CP080237.1	P13-5	stx2e	2013	Côtes d'Armor	Bretagne	Pig	Oedema	University of Toulouse (IRSD)	France	1	7657	O139:H1	SRR14934082
Escherichia coli O139:H1 strain W13-16 plasmid pW1316-2	IncFII, IncX1	NZ_CP080237.1	P13-7	stx2e	2013	Finistère	Bretagne	Pig	Oedema	University of Toulouse (IRSD)	France	1	7657	O139:H1	SRR14934084
Escherichia coli O139:H1 strain W13-16 plasmid pW1316-2, Escherichia coli strain 51008369SK1 plasmid p51008369SK1_C, Escherichia coli O104:H4 str. C227-11 isolate 368 shch plasmid	IncFII, IncX1, IncX4, IncI1-I(Alpha)	NZ_CP080237.1, NZ_CP029976.1, NZ_CP011336.1	P13-9	stx2e	2013	Côtes d'Armor	Bretagne	Pig	Oedema	University of Toulouse (IRSD)	France	1	7657	O139:H1	SRR14934086
Escherichia coli O139:H1 strain W13-16 plasmid pW1316-2, Escherichia coli strain IOMTU792 plasmid pIOMTU792, Vibrio alginolyticus strain VAS24 plasmid pVAS24-VEB	IncFII, IncX1, IncHI2_1, IncHI2A_1, IncQ1_1_M28829	NZ_CP080237.1, NZ_LC542972.1, NZ_KX575838.1	P14-18	stx2e	2014	Côtes d'Armor	Bretagne	Pig	Oedema	University of Toulouse (IRSD)	France	1	7657	O139:H1	SRR14934087
Escherichia coli O141:H4 strain P13-6 plasmid pP136-1, Escherichia coli O141:H4 strain P13-6 plasmid pP136-5, Escherichia coli O141:H4 strain P13-6 plasmid pP136-2, Salmonella enterica subsp. enterica serovar Typhimurium plasmid pSRC15	IncHI2A_1, IncHI2_1_BX664015, IncX1_1_EU370913, IncFII(pCoo)_1_CR942285, IncI1-I(Alpha)_1, IncQ1_1__M28829	NZ_CP080224.1, NZ_CP080228.1, NZ_CP080225.1, NC_013104.1	P14-19	stx2e	2014	Finistère	Bretagne	Pig	Oedema	University of Toulouse (IRSD)	France	1	7657	O139:H1	SRR14934088
Escherichia coli O139:H1 strain W13-16 plasmid pW1316-2	IncFII, IncX1	NZ_CP080237.1	P14-22	stx2e	2014	Ille-et-Vilaine	Bretagne	Pig	Oedema	University of Toulouse (IRSD)	France	1	7657	O139:H1	SRR14934090
Escherichia coli O139:H1 strain W13-16 plasmid pW1316-2, Escherichia coli strain CFSAN061771 plasmid pCFSAN061771_02, Escherichia coli O104:H4 str. C227-11 isolate 368 shch plasmid	IncFII, IncX1, IncHI2A_1, IncHI2_1_BX664015, IncI1-I(Alpha)	NZ_CP080237.1, CP042898.1, NZ_CP011336.1	P15-24	stx2e	2015	Dordogne	Nouvelle Aquitaine	Pig	Oedema	University of Toulouse (IRSD)	France	1	7657	O139:H1	SRR14934091
Escherichia coli O139:H1 strain W13-16 plasmid pW1316-2	IncFII, IncX1	NZ_CP080237.1	P15-25	stx2e	2015	Côtes d'Armor	Bretagne	Pig	Oedema	University of Toulouse (IRSD)	France	1	7657	O139:H1	SRR14934092
Escherichia coli strain DJB-3 plasmid pDJB-3, Escherichia coli strain 15OD0495 plasmid p15ODTXV	IncHI2A_1, IncHI2_1_BX664015, IncX1_1, IncFII(29)	NZ_MK574666.1, NZ_MG904998.1	P15-26	stx2e	2015	Finistère	Bretagne	Pig	Oedema	University of Toulouse (IRSD)	France	1	7657	O139:H1	SRR14934093
Escherichia coli O139:H1 strain W13-16 plasmid pW1316-2, Escherichia coli strain DJB-3 plasmid pDJB-3, Escherichia coli strain E. coli UB-ESBL71 plasmid pESBL71	IncFII, IncX1, IncHI2A_1, IncHI2_1_BX664015, IncI1-I(Alpha)	NZ_CP080237.1, NZ_MK574666.1, NZ_MT230325.1	P15-27	stx2e	2015	Côtes d'Armor	Bretagne	Pig	Oedema	University of Toulouse (IRSD)	France	1	7657	O139:H1	SRR14934094
Escherichia coli O139:H1 strain W13-16 plasmid pW1316-2	IncFII, IncX1	NZ_CP080237.1	W13-16	stx2e	2013	Ardèche	Auvergne-Rhône-Alpes	Boar	Oedema	University of Toulouse (IRSD)	France	1	7657	O139:H1	SRR14934097
Escherichia coli O139:H1 strain W13-16 plasmid pW1316-2	IncFII, IncX1	NZ_CP080237.1	P19-84	stx2e	2019	Hautes-Alpes	Provence-Alpes-Côte-d'Azur	Pig	Oedema	University of Toulouse (IRSD)	France	1	7657	O139:H1	SRR14934098
Escherichia coli O139:H1 strain W13-16 plasmid pW1316-2, Shigella sonnei strain AUSMDU00010534 plasmid pAUSMDU00010534_03	IncFII, IncX1, IncI2(Delta)_1	NZ_CP080237.1, CP045935.1	P19-119	stx2e	2019	Hautes-Alpes	Provence-Alpes-Côte-d'Azur	Pig	Oedema	University of Toulouse (IRSD)	France	1	7657	O139:H1	SRR14934099
Escherichia coli O139:H1 strain W13-16 plasmid pW1316-2	IncFII, IncX1	NZ_CP080237.1	W13-17	stx2e	2013	Ardèche	Auvergne-Rhône-Alpes	Boar	Oedema	University of Toulouse (IRSD)	France	1	7657	O139:H1	SRR14934100
Escherichia coli O139:H1 strain W13-16 plasmid pW1316-2	IncFII, IncX1	NZ_CP080237.1	W14-2	stx2e	2014	Ardèche	Auvergne-Rhône-Alpes	Boar	Oedema	University of Toulouse (IRSD)	France	1	7657	O139:H1	SRR14934101
Escherichia coli O139:H1 strain W13-16 plasmid pW1316-2, Escherichia coli O157:H7 strain E32511 plasmid pE32511-2	IncFII, IncX1, IncI2(Delta)	NZ_CP080237.1, NZ_CP038381.1	W14-3	stx2e	2014	Ardèche	Auvergne-Rhône-Alpes	Boar	Oedema	University of Toulouse (IRSD)	France	1	7657	O139:H1	SRR14934102
Escherichia coli O139:H1 strain W13-16 plasmid pW1316-2	IncFII, IncX1	NZ_CP080237.1	W14-4	stx2e	2014	Ardèche	Auvergne-Rhône-Alpes	Boar	Oedema	University of Toulouse (IRSD)	France	1	7657	O139:H1	SRR14934103

## Sheet: Table 2
Table 2. Characterization of the O139 strains retrieved from literature (other countries)
Plasmid	Inc Type	Accession number for the plasmids	Name	Year	Origin - Host	Centre collection	Country (region)	ST (Achtman)	cgST (HC400)	Serotype	Accession number
Escherichia coli O139:H1 strain W13-16 plasmid pW1316-2, Shigella flexneri 2a strain ATCC 29903 plasmid, Salmonella enterica subsp. salamae serovar 60:z10:z39 strain 2011K-1889 plasmid	IncFII, IncX1, IncHI1B(R27), IncI1-I(Alpha)	NZ_CP080237.1, CP026790.1, CP053331.1	ERS094365	2012	NK	Sanger Institute	UK	1	7657	O139:H1	SAMEA1324967
Escherichia coli O139:H1 strain W13-16 plasmid pW1316-2	IncFII, IncX1	NZ_CP080237.1	NCDC_63-57	1957	Pig	ATCC	Ireland	1	7657	O139:H1	SAMN02368905
Escherichia coli O139:H1 strain W13-16 plasmid pW1316-2	IncFII, IncX1	NZ_CP080237.1	2010C-4905	2010	NK	CDC (EDLB)	USA	1	7657	O139:H1	SAMN03569581
Escherichia coli O139:H1 strain W13-16 plasmid pW1316-2	IncFII, IncX1	NZ_CP080237.1	swine5	1979	Pig	Nanjing Agricultural University	China (Beijing)	1*	7657	O139:H1	SAMN04376743
Escherichia coli O139:H1 strain W13-16 plasmid pW1316-2	IncFII, IncX1	NZ_CP080237.1	swine27	NK	Pig	Nanjing Agricultural University	China (Beijing)	1	7657	O139:H1	SAMN04376765
Escherichia coli O139:H1 strain P15-25 plasmid pP1525	IncFII, IncX1	NZ_CP080234.1	swine50	2003	Pig	Nanjing Agricultural University	China (Shandong)	114	7657	O139:H1	SAMN04376788
Escherichia coli O139:H1 strain W13-16 plasmid pW1316-2	IncFII, IncX1	NZ_CP080237.1	OLC1003	2010	NK	Statens Serum Institut	Denmark	1	7657	O139:H1	SAMN04420132
Escherichia coli O139:H1 strain W13-16 plasmid pW1316-2	IncFII, IncX1	NZ_CP080237.1	OLC990	2010	NK	Statens Serum Institut	Denmark	1	7657	O139:H1	SAMN04420141
Escherichia coli O157 strain AR-0427 plasmid pAR-0427-1, Shigella flexneri 2a strain ATCC 29903 plasmid	IncFII(pHN7A8), IncHI1B(R27)	NZ_CP044149.1, CP026790.1	11-00047	2011	Food (coriander)	FDA	USA (Texas)	955	7654	O139:H1	SAMN05414558
Shigella flexneri 2a strain ATCC 29903 plasmid, Escherichia coli strain AR437 plasmid	IncHI1B(R27), IncFII_1	CP026790.1, NZ_CP029104.1	OH-11-00047	2012	Plant (coriander)	Ohio Department of Agriculture	USA (Ohio)	955	7654	O139:H1	SAMN05721528
Escherichia coli O139:H1 strain W13-16 plasmid pW1316-2, Escherichia coli strain KV7 isolate KV7 plasmid IV	IncFII, IncX1, IncI2(Delta)	NZ_CP080237.1, NZ_LT795506.1	179811	2015	NK	Public Health England	UK	1	7657	O139:H1	SAMN05966722
Escherichia coli O139:H1 strain W13-16 plasmid pW1316-2, Escherichia coli O145 strain RM9154-C1 plasmid p2RM9154-C1, Shigella flexneri 2a strain ATCC 29903 plasmid	IncFII, IncX1, IncY, IncHI1B(R27)	NZ_CP080237.1, NZ_CP031351.1, CP026790.1	181101	2015	NK	Public Health England	UK	1	7657	O139:H1	SAMN05966807
Escherichia coli O139:H1 strain W13-16 plasmid pW1316-2	IncFII, IncX1	NZ_CP080237.1	209711	2016	NK	Public Health England	UK	1	7657	O139:H1	SAMN06030824
Escherichia coli O139:H1 strain W13-16 plasmid pW1316-2	IncFII, IncX1	NZ_CP080237.1	65-57	1957	Pig	USDA-CDC	Ireland	1	7657	O139:H1	SAMN07488838
Escherichia coli O139:H1 strain W13-16 plasmid pW1316-2	IncFII, IncX1	NZ_CP080237.1	FWSEC0114	2010	Human	Statens Serum Institut	Denmark	1	7657	O139:H1	SAMN08797060
Escherichia coli O139:H1 strain W13-16 plasmid pW1316-2	IncFII, IncX1	NZ_CP080237.1	PSU-1077	2003	Pig	ECRC	USA (South Dakota)	1	7657	O139:H1	SAMN09060617
Escherichia coli O139:H1 strain W13-16 plasmid pW1316-2	IncFII, IncX1	NZ_CP080237.1	PSU-1085	2003	Pig	ECRC	USA (South Dakota)	1	7657	O139:H1	SAMN09060619
Escherichia coli O139:H1 strain W13-16 plasmid pW1316-2	IncFII, IncX1	NZ_CP080237.1	PSU-1084	2003	Pig	ECRC	USA (South Dakota)	1	7657	O139:H1	SAMN09060620
No Plasmid Found	0	0	PSU-1108	2000	Food (cos lettuce)	ECRC	USA (California)	1	7657	O139:H1	SAMN09060629
Escherichia coli O139:H1 strain W13-16 plasmid pW1316-2	IncFII, IncX1	NZ_CP080237.1	PSU-1078	2003	Pig	ECRC	USA (South Dakota)	1	7657	O139:H1	SAMN09060644
Escherichia coli O139:H1 strain W13-16 plasmid pW1316-2	IncFII, IncX1	NZ_CP080237.1	PSU-1079	2003	Pig	ECRC	USA (South Dakota)	1	7657	O139:H1	SAMN09060647
Escherichia coli O139:H1 strain W13-16 plasmid pW1316-2	IncFII, IncX1	NZ_CP080237.1	PSU-1081	2003	Pig	ECRC	USA (South Dakota)	1	7657	O139:H1	SAMN09060664
Escherichia coli O139:H1 strain W13-16 plasmid pW1316-2	IncFII, IncX1	NZ_CP080237.1	PSU-1082	2003	Pig	ECRC	USA (South Dakota)	1	7657	O139:H1	SAMN09060666
Escherichia coli O139:H1 strain W13-16 plasmid pW1316-2	IncFII, IncX1	NZ_CP080237.1	IA724-007	2014	Pig	Iowa State University	USA (Iowa)	1	7657	O139:H1	SAMN09254094
Escherichia coli O139:H1 strain W13-16 plasmid pW1316-2	IncFII, IncX1	NZ_CP080237.1	PSU-0883	2016	Pig	ECRC	USA (South Dakota)	1	7657	O139:H1	SAMN09954439
Escherichia coli O139:H1 strain W13-16 plasmid pW1316-2, Salmonella enterica subsp. enterica serovar 4,[5],12:i:- L-4551 plasmid pSAL4551-1 DNA	IncFII, IncX1, IncHI2, IncHI2A	NZ_CP080237.1, AP023305.1	PSU-1793	2018	Water	ECRC	USA (California)	1	7657	O139:H1	SAMN10485820
Escherichia coli O139:H1 strain W13-16 plasmid pW1316-2, Shigella flexneri 2a strain ATCC 29903 plasmid	IncFII, IncX1, IncHI1B(R27)	NZ_CP080237.1, CP026790.1	PSU-1824	2000	Pig	ECRC	USA (Oklahoma)	1	7657	O139:H1	SAMN11961017
Escherichia coli O139:H1 strain W13-16 plasmid pW1316-2, Salmonella enterica subsp. enterica serovar Kentucky plasmid pCS0010A_95	IncFII, IncX1, IncI1-I(Alpha)	NZ_CP080237.1, NC_019104.1	PSU-1807	2000	Pig	ECRC	USA (Oklahoma)	1	7657	O139:H1	SAMN11961225
Escherichia coli O139:H1 strain W13-16 plasmid pW1316-2, Salmonella enterica subsp. enterica serovar Kentucky plasmid pCS0010A_95	IncFII, IncX1, IncI1-I(Alpha)	NZ_CP080237.1, NC_019104.1	PSU-1821	2000	Pig	ECRC	USA (Oklahoma)	1	7657	O139:H1	SAMN11961235
Escherichia coli O139:H1 strain W13-16 plasmid pW1316-2, Salmonella enterica subsp. enterica serovar Kentucky plasmid pCS0010A_95	IncFII, IncX1, IncI1-I(Alpha)	NZ_CP080237.1, NC_019104.1	PSU-1819	2000	Pig	ECRC	USA (Oklahoma)	1	7657	O139:H1	SAMN11961244
Escherichia coli O139:H1 strain W13-16 plasmid pW1316-2, Shigella flexneri 2a strain ATCC 29903 plasmid	IncFII, IncX1, IncHI1B(R27)	NZ_CP080237.1, CP026790.1	PSU-1839	2000	Pig	ECRC	USA (Oklahoma)	1	7657	O139:H1	SAMN12078812
Escherichia coli O139:H1 strain W13-16 plasmid pW1316-2, Shigella flexneri 2a strain ATCC 29903 plasmid	IncFII, IncX1, IncHI1B(R27)	NZ_CP080237.1, CP026790.1	PSU-1840	2000	Pig	ECRC	USA (Oklahoma)	1	7657	O139:H1	SAMN12078819
Escherichia coli O139:H1 strain W13-16 plasmid pW1316-2, Escherichia coli O104:H4 str. C227-11 isolate 368 shch plasmid	IncFII, IncX1, IncI1-I(Alpha)	NZ_CP080237.1, NZ_CP011336.1	PSU-2176	2002	Pig	ECRC	USA (Connecticut)	1	7657	O139:H1	SAMN13322475
Escherichia coli O139:H1 strain W13-16 plasmid pW1316-2	IncFII, IncX1	NZ_CP080237.1	PSU-2087	2003	Pig	ECRC	USA (Minnesota)	1	7657	O139:H1	SAMN13413428
Escherichia coli O139:H1 strain W13-16 plasmid pW1316-2	IncFII, IncX1	NZ_CP080237.1	PSU-2250	2002	Pig	ECRC	USA (South Dakota)	1	7657	O139:H1	SAMN13482795
Escherichia coli O139:H1 strain W13-16 plasmid pW1316-2, Shigella flexneri 2a strain ATCC 29903 plasmid	IncFII, IncX1, IncHI1B(R27)	NZ_CP080237.1, CP026790.1	PSU-2121	2001	Pig	ECRC	USA (Pennsylvania)	1	7657	O139:H1	SAMN13568845
Escherichia coli O139:H1 strain W13-16 plasmid pW1316-2, Salmonella enterica subsp. enterica serovar Typhimurium strain CVM 20762 plasmid p20762-1, Escherichia coli strain 165 plasmid	IncFII, IncX1, IncI1-I(Alpha), IncC	NZ_CP080237.1, NZ_CP051405.1, NZ_CP020513.1	PSU-2178	2003	Pig	ECRC	USA (Pennsylvania)	1	7657	O139:H1	SAMN13714132

## Sheet: Table 3
Table 3. Virulence genes associations on the Shigella flexneri 2a plasmid
node1	node2	node1 accession	node2 accession	node1 annotation	node2 annotation	score
ECs0124	ECs0125	gene:10363102	gene:10363103	S-adenosylmethionine decarboxylase; Similar to SPED_ECOLI gi|1786311 percent identity 99 in 264 aa (Conserved in E.coli K-12).	Spermidine synthase; Similar to SPEE_ECOLI gi|1786312 percent identity 99 in 288 aa (Conserved in E.coli K-12).	0.999
ECs0124	ECs2699	gene:10363102	gene:10365732	S-adenosylmethionine decarboxylase; Similar to SPED_ECOLI gi|1786311 percent identity 99 in 264 aa (Conserved in E.coli K-12).	DNA cytosine methylase; Similar to DCM_ECOLI gi|1788271 percent identity 100 in 472 aa (Conserved in E.coli K-12).	0.9
ECs0125	ECs0124	gene:10363103	gene:10363102	Spermidine synthase; Similar to SPEE_ECOLI gi|1786312 percent identity 99 in 288 aa (Conserved in E.coli K-12).	S-adenosylmethionine decarboxylase; Similar to SPED_ECOLI gi|1786311 percent identity 99 in 264 aa (Conserved in E.coli K-12).	0.999
ECs0513	ECs1739	gene:10363500	gene:10364752	Haemolysin expression modulating protein; Similar to HHA_ECOLI gi|1786665 percent identity 100 in 72 aa (Conserved in E.coli K-12).	DNA-binding protein H-NS; Similar to HNS_ECOLI gi|1787489 percent identity 100 in 137 aa (Conserved in E.coli K-12).	0.973
ECs0513	ECs2316	gene:10363500	gene:10365343	Haemolysin expression modulating protein; Similar to HHA_ECOLI gi|1786665 percent identity 100 in 72 aa (Conserved in E.coli K-12).	Inhibitor protein of replication at Ter sites Tus; Similar to TUS_ECOLI gi|1787895 percent identity 99 in 309 aa (Conserved in E.coli K-12).	0.747
ECs1439	ECs1678	gene:10364450	gene:10364689	Damage-inducible protein DinI; Similar to DINI_ECOLI gi|1787300 percent identity 100 in 81 aa (Conserved in E.coli K-12).	Similar to UMUD_ECOLI gi|1787431 percent identity 100 in 139 aa (Conserved in E.coli K-12).	0.84
ECs1439	ECs1679	gene:10364450	gene:10364690	Damage-inducible protein DinI; Similar to DINI_ECOLI gi|1787300 percent identity 100 in 81 aa (Conserved in E.coli K-12).	Similar to UMUC_ECOLI gi|1787432 percent identity 99 in 422 aa (Conserved in E.coli K-12).	0.623
ECs1439	ECs5026	gene:10364450	gene:10368137	Damage-inducible protein DinI; Similar to DINI_ECOLI gi|1787300 percent identity 100 in 81 aa (Conserved in E.coli K-12).	Regulator for SOS regulon; Similar to LEXA_ECOLI gi|1790476 percent identity 100 in 202 aa (Conserved in E.coli K-12).	0.872
ECs1678	ECs1439	gene:10364689	gene:10364450	Similar to UMUD_ECOLI gi|1787431 percent identity 100 in 139 aa (Conserved in E.coli K-12).	Damage-inducible protein DinI; Similar to DINI_ECOLI gi|1787300 percent identity 100 in 81 aa (Conserved in E.coli K-12).	0.84
ECs1678	ECs1679	gene:10364689	gene:10364690	Similar to UMUD_ECOLI gi|1787431 percent identity 100 in 139 aa (Conserved in E.coli K-12).	Similar to UMUC_ECOLI gi|1787432 percent identity 99 in 422 aa (Conserved in E.coli K-12).	0.999
ECs1678	ECs4743	gene:10364689	gene:10367835	Similar to UMUD_ECOLI gi|1787431 percent identity 100 in 139 aa (Conserved in E.coli K-12).	DNA-dependent ATPase I and helicase II; Similar to UVRD_ECOLI gi|2367296 percent identity 99 in 720 aa (Conserved in E.coli K-12).	0.77
ECs1678	ECs5026	gene:10364689	gene:10368137	Similar to UMUD_ECOLI gi|1787431 percent identity 100 in 139 aa (Conserved in E.coli K-12).	Regulator for SOS regulon; Similar to LEXA_ECOLI gi|1790476 percent identity 100 in 202 aa (Conserved in E.coli K-12).	0.414
ECs1679	ECs1439	gene:10364690	gene:10364450	Similar to UMUC_ECOLI gi|1787432 percent identity 99 in 422 aa (Conserved in E.coli K-12).	Damage-inducible protein DinI; Similar to DINI_ECOLI gi|1787300 percent identity 100 in 81 aa (Conserved in E.coli K-12).	0.623
ECs1679	ECs1678	gene:10364690	gene:10364689	Similar to UMUC_ECOLI gi|1787432 percent identity 99 in 422 aa (Conserved in E.coli K-12).	Similar to UMUD_ECOLI gi|1787431 percent identity 100 in 139 aa (Conserved in E.coli K-12).	0.999
ECs1679	ECs2557	gene:10364690	gene:10365586	Similar to UMUC_ECOLI gi|1787432 percent identity 99 in 422 aa (Conserved in E.coli K-12).	Hypothetical protein; Similar to YEBF_ECOLI gi|1788152 percent identity 99 in 122 aa (Conserved in E.coli K-12).	0.41
ECs1679	ECs5026	gene:10364690	gene:10368137	Similar to UMUC_ECOLI gi|1787432 percent identity 99 in 422 aa (Conserved in E.coli K-12).	Regulator for SOS regulon; Similar to LEXA_ECOLI gi|1790476 percent identity 100 in 202 aa (Conserved in E.coli K-12).	0.954
ECs1739	ECs0513	gene:10364752	gene:10363500	DNA-binding protein H-NS; Similar to HNS_ECOLI gi|1787489 percent identity 100 in 137 aa (Conserved in E.coli K-12).	Haemolysin expression modulating protein; Similar to HHA_ECOLI gi|1786665 percent identity 100 in 72 aa (Conserved in E.coli K-12).	0.973
ECs2316	ECs0513	gene:10365343	gene:10363500	Inhibitor protein of replication at Ter sites Tus; Similar to TUS_ECOLI gi|1787895 percent identity 99 in 309 aa (Conserved in E.coli K-12).	Haemolysin expression modulating protein; Similar to HHA_ECOLI gi|1786665 percent identity 100 in 72 aa (Conserved in E.coli K-12).	0.747
ECs2557	ECs1679	gene:10365586	gene:10364690	Hypothetical protein; Similar to YEBF_ECOLI gi|1788152 percent identity 99 in 122 aa (Conserved in E.coli K-12).	Similar to UMUC_ECOLI gi|1787432 percent identity 99 in 422 aa (Conserved in E.coli K-12).	0.41
ECs2557	ECs4229	gene:10365586	gene:10367307	Hypothetical protein; Similar to YEBF_ECOLI gi|1788152 percent identity 99 in 122 aa (Conserved in E.coli K-12).	DNA adenine methylase; Similar to DAM_ECOLI gi|1789789 percent identity 100 in 278 aa (Conserved in E.coli K-12).	0.621
ECs2699	ECs0124	gene:10365732	gene:10363102	DNA cytosine methylase; Similar to DCM_ECOLI gi|1788271 percent identity 100 in 472 aa (Conserved in E.coli K-12).	S-adenosylmethionine decarboxylase; Similar to SPED_ECOLI gi|1786311 percent identity 99 in 264 aa (Conserved in E.coli K-12).	0.9
ECs2699	ECs2701	gene:10365732	gene:10365734	DNA cytosine methylase; Similar to DCM_ECOLI gi|1788271 percent identity 100 in 472 aa (Conserved in E.coli K-12).	Hypothetical protein; Similar to B1963_ECOLI gi|1788274 percent identity 97 in 94 aa but differs at C-ter, TTG start (Conserved in E.coli K-12).	0.43
ECs2701	ECs2699	gene:10365734	gene:10365732	Hypothetical protein; Similar to B1963_ECOLI gi|1788274 percent identity 97 in 94 aa but differs at C-ter, TTG start (Conserved in E.coli K-12).	DNA cytosine methylase; Similar to DCM_ECOLI gi|1788271 percent identity 100 in 472 aa (Conserved in E.coli K-12).	0.43
ECs4229	ECs2557	gene:10367307	gene:10365586	DNA adenine methylase; Similar to DAM_ECOLI gi|1789789 percent identity 100 in 278 aa (Conserved in E.coli K-12).	Hypothetical protein; Similar to YEBF_ECOLI gi|1788152 percent identity 99 in 122 aa (Conserved in E.coli K-12).	0.621
ECs4743	ECs1678	gene:10367835	gene:10364689	DNA-dependent ATPase I and helicase II; Similar to UVRD_ECOLI gi|2367296 percent identity 99 in 720 aa (Conserved in E.coli K-12).	Similar to UMUD_ECOLI gi|1787431 percent identity 100 in 139 aa (Conserved in E.coli K-12).	0.77
ECs4743	ECs5026	gene:10367835	gene:10368137	DNA-dependent ATPase I and helicase II; Similar to UVRD_ECOLI gi|2367296 percent identity 99 in 720 aa (Conserved in E.coli K-12).	Regulator for SOS regulon; Similar to LEXA_ECOLI gi|1790476 percent identity 100 in 202 aa (Conserved in E.coli K-12).	0.84
ECs5026	ECs1439	gene:10368137	gene:10364450	Regulator for SOS regulon; Similar to LEXA_ECOLI gi|1790476 percent identity 100 in 202 aa (Conserved in E.coli K-12).	Damage-inducible protein DinI; Similar to DINI_ECOLI gi|1787300 percent identity 100 in 81 aa (Conserved in E.coli K-12).	0.872
ECs5026	ECs1678	gene:10368137	gene:10364689	Regulator for SOS regulon; Similar to LEXA_ECOLI gi|1790476 percent identity 100 in 202 aa (Conserved in E.coli K-12).	Similar to UMUD_ECOLI gi|1787431 percent identity 100 in 139 aa (Conserved in E.coli K-12).	0.414
ECs5026	ECs1679	gene:10368137	gene:10364690	Regulator for SOS regulon; Similar to LEXA_ECOLI gi|1790476 percent identity 100 in 202 aa (Conserved in E.coli K-12).	Similar to UMUC_ECOLI gi|1787432 percent identity 99 in 422 aa (Conserved in E.coli K-12).	0.954
ECs5026	ECs4743	gene:10368137	gene:10367835	Regulator for SOS regulon; Similar to LEXA_ECOLI gi|1790476 percent identity 100 in 202 aa (Conserved in E.coli K-12).	DNA-dependent ATPase I and helicase II; Similar to UVRD_ECOLI gi|2367296 percent identity 99 in 720 aa (Conserved in E.coli K-12).	0.84

## Sheet: Table 4
Table 4. Distance matrix metadata for the cgMLST phylogenetic analysis of the studied isolates and the strains retrieved from public repositories (NCBI, ENA)
#Strains	ED0029	ED0033	ED0034	ED0035	ED0036	ED0045	ED0046	ED0051	ED0057	ED0058	ED0060	ED0061	ED0064	ED0065	ED0066	ED0067	ED0083	ED0084	ED0085	ED0086	ED0087	ED0089	ED0090	ED0092	ED0093	ED0094	ED0095	ED0096	ED0100	ED0101	ED0102	ED0103	ED0104	ED0105	ED0107	ED0108	ED0111	ED0113	ED0114	ED0116	ED0119	ED0120	ED0122	ED0123	ED0124	ED0125	ED0126	ED0127	ED0129
ED0029	0	118	110	112	112	119	122	112	110	120	118	116	109	264	114	108	116	112	112	123	273	113	116	119	116	117	271	118	123	116	110	115	110	112	104	104	127	121	114	110	119	118	112	111	116	111	132	133	103
ED0033	118	0	54	50	50	103	107	51	49	105	99	100	50	275	54	48	57	102	96	110	292	56	53	54	59	58	290	99	64	99	53	56	98	99	44	44	107	110	97	50	60	60	94	51	59	52	114	114	88
ED0034	110	54	0	4	4	99	103	44	16	101	95	92	16	277	33	41	23	91	91	104	291	20	34	58	25	26	289	94	34	94	17	23	92	91	22	22	102	101	91	30	26	28	89	29	27	30	106	107	81
ED0035	112	50	4	0	0	95	100	42	14	97	91	92	14	275	31	39	21	93	87	102	289	20	30	58	23	22	287	90	32	92	17	21	90	91	20	20	98	99	88	26	25	26	87	27	27	28	104	103	81
ED0036	112	50	4	0	0	95	100	42	14	97	91	92	14	275	31	39	21	93	87	102	289	20	30	58	23	22	287	90	32	92	17	21	90	91	20	20	98	99	88	26	25	26	87	27	27	28	104	103	81
ED0045	119	103	99	95	95	0	5	95	95	2	51	52	95	288	99	92	101	25	19	13	305	100	99	107	103	102	303	51	110	52	97	101	66	67	88	88	60	33	67	95	105	105	47	95	105	97	86	86	83
ED0046	122	107	103	100	100	5	0	99	99	5	56	56	99	289	103	94	105	29	24	17	306	104	104	111	108	107	304	56	114	57	101	105	68	69	92	92	65	37	71	98	108	107	51	99	109	99	90	91	87
ED0051	112	51	44	42	42	95	99	0	38	97	93	92	39	277	46	9	46	92	88	100	292	45	47	59	49	48	290	92	54	94	43	45	89	90	34	34	101	100	90	43	51	49	86	42	49	43	104	106	83
ED0057	110	49	16	14	14	95	99	38	0	97	91	90	2	275	29	35	11	92	88	100	289	10	30	56	15	14	287	91	22	91	15	11	87	89	18	18	98	97	87	26	16	16	85	25	17	26	102	103	79
ED0058	120	105	101	97	97	2	5	97	97	0	53	54	97	289	101	92	103	27	21	15	306	102	101	109	105	104	304	53	112	54	99	103	66	67	90	90	62	35	69	95	107	105	49	97	107	97	88	88	85
ED0060	118	99	95	91	91	51	56	93	91	53	0	3	91	278	95	88	95	48	44	58	295	96	94	102	99	98	293	31	104	31	91	97	64	62	85	85	41	55	65	90	102	101	28	93	101	94	84	82	79
ED0061	116	100	92	92	92	52	56	92	90	54	3	0	90	278	96	89	96	45	45	57	295	93	95	101	100	99	293	32	103	34	90	96	63	63	84	84	42	54	65	93	102	100	27	92	98	93	83	85	76
ED0064	109	50	16	14	14	95	99	39	2	97	91	90	0	274	29	36	11	92	88	100	288	10	30	56	15	14	286	91	22	91	15	11	86	89	18	18	98	97	87	26	16	16	85	25	17	26	102	103	79
ED0065	264	275	277	275	275	288	289	277	275	289	278	278	274	0	282	274	280	281	280	292	163	277	282	280	284	283	160	280	280	280	275	277	281	280	273	273	289	289	282	278	283	282	277	278	281	279	298	298	268
ED0066	114	54	33	31	31	99	103	46	29	101	95	96	29	282	0	41	34	97	93	104	296	35	18	60	40	39	294	94	46	94	29	35	93	92	23	23	103	101	93	13	40	37	89	14	41	13	107	109	85
ED0067	108	48	41	39	39	92	94	9	35	92	88	89	36	274	41	0	41	89	85	97	289	42	44	56	46	45	287	90	51	89	38	42	84	83	31	31	98	97	87	36	48	44	83	39	46	38	101	101	80
ED0083	116	57	23	21	21	101	105	46	11	103	95	96	11	280	34	41	0	98	94	106	294	17	37	63	22	21	292	97	29	95	20	18	94	94	25	25	104	101	94	31	23	23	91	32	24	33	108	107	86
ED0084	112	102	91	93	93	25	29	92	92	27	48	45	92	281	97	89	98	0	6	28	300	94	98	101	100	101	298	50	105	49	90	98	63	61	85	85	59	28	64	92	101	102	43	93	99	94	83	85	77
ED0085	112	96	91	87	87	19	24	88	88	21	44	45	88	280	93	85	94	6	0	26	297	93	92	99	96	95	295	44	103	45	90	94	59	60	81	81	53	26	59	88	98	98	39	89	98	90	79	79	77
ED0086	123	110	104	102	102	13	17	100	100	15	58	57	100	292	104	97	106	28	26	0	307	102	106	112	110	109	307	58	114	59	100	106	71	72	93	93	67	36	72	100	111	110	52	99	108	100	90	92	85
ED0087	273	292	291	289	289	305	306	292	289	306	295	295	288	163	296	289	294	300	297	307	0	290	297	296	298	297	7	297	296	296	290	290	295	298	287	287	304	305	296	292	295	297	294	292	293	292	312	312	280
ED0089	113	56	20	20	20	100	104	45	10	102	96	93	10	277	35	42	17	94	93	102	290	0	36	62	21	20	288	96	21	96	18	11	93	95	24	24	103	102	93	31	22	22	90	30	8	31	108	109	83
ED0090	116	53	34	30	30	99	104	47	30	101	94	95	30	282	18	44	37	98	92	106	297	36	0	60	39	38	295	94	47	94	33	36	93	95	24	24	101	102	92	12	41	40	89	15	42	16	109	109	86
ED0092	119	54	58	58	58	107	111	59	56	109	102	101	56	280	60	56	63	101	99	112	296	62	60	0	65	66	294	104	72	103	59	62	97	98	50	50	110	112	100	57	66	66	97	56	67	57	114	116	91
ED0093	116	59	25	23	23	103	108	49	15	105	99	100	15	284	40	46	22	100	96	110	298	21	39	65	0	1	296	99	33	97	26	22	96	97	29	29	106	107	96	35	24	21	95	36	28	37	111	110	90
ED0094	117	58	26	22	22	102	107	48	14	104	98	99	14	283	39	45	21	101	95	109	297	20	38	66	1	0	295	98	32	98	25	21	95	98	28	28	105	106	95	34	25	20	94	35	27	36	110	109	89
ED0095	271	290	289	287	287	303	304	290	287	304	293	293	286	160	294	287	292	298	295	307	7	288	295	294	296	295	0	295	294	294	288	288	293	296	285	285	302	305	294	290	293	295	292	290	291	290	309	309	280
ED0096	118	99	94	90	90	51	56	92	91	53	31	32	91	280	94	90	97	50	44	58	297	96	94	104	99	98	295	0	106	18	93	97	64	65	84	84	27	56	63	91	102	97	28	90	101	91	82	84	81
ED0100	123	64	34	32	32	110	114	54	22	112	104	103	22	280	46	51	29	105	103	114	296	21	47	72	33	32	294	106	0	106	33	11	101	103	35	35	113	110	101	43	34	28	100	38	19	41	117	118	91
ED0101	116	99	94	92	92	52	57	94	91	54	31	34	91	280	94	89	95	49	45	59	296	96	94	103	97	98	294	18	106	0	92	97	64	62	85	85	24	55	66	89	100	99	27	90	101	93	85	83	82
ED0102	110	53	17	17	17	97	101	43	15	99	91	90	15	275	29	38	20	90	90	100	290	18	33	59	26	25	288	93	33	92	0	22	91	89	21	21	100	99	90	25	27	27	87	28	25	29	106	105	78
ED0103	115	56	23	21	21	101	105	45	11	103	97	96	11	277	35	42	18	98	94	106	290	11	36	62	22	21	288	97	11	97	22	0	93	95	24	24	104	103	93	32	23	21	91	31	16	32	108	109	84
ED0104	110	98	92	90	90	66	68	89	87	66	64	63	86	281	93	84	94	63	59	71	295	93	93	97	96	95	293	64	101	64	91	93	0	60	80	80	71	70	37	88	99	94	57	89	97	88	75	77	78
ED0105	112	99	91	91	91	67	69	90	89	67	62	63	89	280	92	83	94	61	60	72	298	95	95	98	97	98	296	65	103	62	89	95	60	0	82	82	73	71	64	87	99	97	59	90	100	89	83	83	75
ED0107	104	44	22	20	20	88	92	34	18	90	85	84	18	273	23	31	25	85	81	93	287	24	24	50	29	28	285	84	35	85	21	24	80	82	0	0	92	90	80	20	30	29	78	19	30	20	97	99	73
ED0108	104	44	22	20	20	88	92	34	18	90	85	84	18	273	23	31	25	85	81	93	287	24	24	50	29	28	285	84	35	85	21	24	80	82	0	0	92	90	80	20	30	29	78	19	30	20	97	99	73
ED0111	127	107	102	98	98	60	65	101	98	62	41	42	98	289	103	98	104	59	53	67	304	103	101	110	106	105	302	27	113	24	100	104	71	73	92	92	0	62	74	98	109	106	34	99	108	100	93	91	87
ED0113	121	110	101	99	99	33	37	100	97	35	55	54	97	289	101	97	101	28	26	36	305	102	102	112	107	106	305	56	110	55	99	103	70	71	90	90	62	0	72	98	107	105	49	97	107	98	91	93	84
ED0114	114	97	91	88	88	67	71	90	87	69	65	65	87	282	93	87	94	64	59	72	296	93	92	100	96	95	294	63	101	66	90	93	37	64	80	80	74	72	0	89	98	95	60	87	97	90	78	79	77
ED0116	110	50	30	26	26	95	98	43	26	95	90	93	26	278	13	36	31	92	88	100	292	31	12	57	35	34	290	91	43	89	25	32	88	87	20	20	98	98	89	0	37	34	86	11	37	10	106	104	82
ED0119	119	60	26	25	25	105	108	51	16	107	102	102	16	283	40	48	23	101	98	111	295	22	41	66	24	25	293	102	34	100	27	23	99	99	30	30	109	107	98	37	0	26	97	37	29	38	113	113	91
ED0120	118	60	28	26	26	105	107	49	16	105	101	100	16	282	37	44	23	102	98	110	297	22	40	66	21	20	295	97	28	99	27	21	94	97	29	29	106	105	95	34	26	0	93	33	25	32	109	112	89
ED0122	112	94	89	87	87	47	51	86	85	49	28	27	85	277	89	83	91	43	39	52	294	90	89	97	95	94	292	28	100	27	87	91	57	59	78	78	34	49	60	86	97	93	0	85	95	86	78	80	74
ED0123	111	51	29	27	27	95	99	42	25	97	93	92	25	278	14	39	32	93	89	99	292	30	15	56	36	35	290	90	38	90	28	31	89	90	19	19	99	97	87	11	37	33	85	0	35	9	105	107	81
ED0124	116	59	27	27	27	105	109	49	17	107	101	98	17	281	41	46	24	99	98	108	293	8	42	67	28	27	291	101	19	101	25	16	97	100	30	30	108	107	97	37	29	25	95	35	0	36	113	114	88
ED0125	111	52	30	28	28	97	99	43	26	97	94	93	26	279	13	38	33	94	90	100	292	31	16	57	37	36	290	91	41	93	29	32	88	89	20	20	100	98	90	10	38	32	86	9	36	0	103	107	82
ED0126	132	114	106	104	104	86	90	104	102	88	84	83	102	298	107	101	108	83	79	90	312	108	109	114	111	110	309	82	117	85	106	108	75	83	97	97	93	91	78	106	113	109	78	105	113	103	0	4	97
ED0127	133	114	107	103	103	86	91	106	103	88	82	85	103	298	109	101	107	85	79	92	312	109	109	116	110	109	309	84	118	83	105	109	77	83	99	99	91	93	79	104	113	112	80	107	114	107	4	0	97
ED0129	103	88	81	81	81	83	87	83	79	85	79	76	79	268	85	80	86	77	77	85	280	83	86	91	90	89	280	81	91	82	78	84	78	75	73	73	87	84	77	82	91	89	74	81	88	82	97	97	0
ED0132	121	61	58	54	54	105	110	57	54	107	101	102	54	280	57	54	61	103	98	112	296	60	58	68	63	62	294	99	67	102	57	59	101	100	47	47	109	110	99	54	64	60	97	54	65	54	115	117	89
ED0133	114	55	21	19	19	100	104	44	9	102	96	95	9	278	34	41	16	97	93	103	293	13	35	60	14	13	291	94	26	96	20	16	92	94	23	23	103	102	90	31	21	13	90	27	21	30	107	108	84
ED0136	110	95	88	86	86	65	69	87	84	67	63	62	84	281	90	84	91	61	57	69	294	90	90	97	94	93	293	63	98	64	87	90	34	61	77	77	72	68	9	87	96	94	57	86	94	87	75	77	74
ED0137	116	97	92	88	88	66	69	91	88	68	65	66	88	283	93	88	95	64	58	73	298	94	90	101	96	95	296	63	102	66	91	94	38	65	80	80	74	71	18	88	99	96	61	87	98	90	78	78	78
SAMEA1324967	116	99	94	91	91	68	73	92	91	70	66	66	91	279	96	89	98	65	61	75	298	96	95	101	98	97	296	66	105	67	92	97	65	29	85	85	74	73	66	91	102	101	62	92	101	93	85	85	77
SAMN02368905	93	75	72	68	68	74	79	71	68	76	69	70	68	268	73	68	74	73	67	81	281	73	71	81	77	76	279	71	82	72	71	73	72	70	61	61	80	80	72	68	79	78	65	69	78	70	88	88	64
SAMN03569581	107	57	56	52	52	87	92	55	52	89	85	86	52	275	57	52	59	86	80	94	289	58	56	68	61	60	287	86	68	87	55	58	84	84	45	45	95	93	84	52	63	62	81	53	63	54	102	102	73
SAMN04376743	110	91	87	83	83	60	65	84	83	62	58	59	83	275	88	81	90	59	53	67	290	89	87	93	90	89	288	58	98	58	86	89	56	59	76	76	67	66	57	83	94	93	52	83	94	85	76	76	72
SAMN04376765	101	83	79	75	75	51	56	76	75	53	49	50	75	267	80	73	82	50	44	58	282	81	79	85	83	82	280	49	90	49	78	81	47	50	68	68	58	58	48	75	86	85	44	75	86	77	67	67	64
SAMN04376788	97	51	48	44	44	80	85	47	44	82	77	78	44	270	49	44	51	79	73	87	283	50	48	59	53	52	281	77	60	78	47	50	75	76	38	38	86	87	74	43	55	54	72	45	55	46	93	93	67
SAMN04420132	107	57	56	52	52	87	92	55	52	89	85	86	52	275	57	52	59	86	80	94	289	58	56	68	61	60	287	86	68	87	55	58	84	84	45	45	95	93	84	52	63	62	81	53	63	54	102	102	73
SAMN05966807	115	98	93	91	91	68	72	92	91	69	66	66	91	277	96	88	98	65	61	74	296	96	95	101	99	98	294	66	104	67	92	96	64	27	85	85	74	73	65	90	102	100	62	92	101	92	85	85	76
SAMN06030824	107	57	56	52	52	87	92	55	52	89	85	86	52	275	57	52	59	86	80	94	289	58	56	68	61	60	287	86	68	87	55	58	84	84	45	45	95	93	84	52	63	62	81	53	63	54	102	102	73
SAMN07488838	93	74	71	67	67	73	78	70	67	75	68	69	67	268	72	67	73	72	66	80	281	72	70	80	76	75	279	70	81	71	70	72	71	70	60	60	79	79	71	67	78	77	64	68	77	69	87	87	63
SAMN08797060	108	58	57	53	53	88	93	56	53	90	86	87	53	276	58	53	60	87	81	95	290	59	57	69	62	61	288	87	69	88	56	59	85	84	46	46	96	94	85	53	64	63	82	54	64	55	103	103	73
SAMN09060617	106	134	134	130	130	136	141	133	130	138	134	136	129	280	132	130	136	134	129	142	293	135	133	139	136	135	290	129	143	133	131	135	129	133	124	124	141	142	132	126	140	137	130	129	140	130	147	147	123
SAMN09060619	107	135	135	131	131	137	142	134	131	139	135	137	130	281	133	131	137	135	130	143	294	136	134	140	137	136	291	130	144	134	132	136	130	134	125	125	142	143	133	127	141	138	131	130	141	131	148	148	124
SAMN09060644	106	134	134	130	130	136	141	133	130	138	134	136	129	280	132	130	136	134	129	142	293	135	133	139	136	135	290	129	143	133	131	135	129	133	124	124	141	142	132	126	140	137	130	129	140	130	147	147	123
SAMN09060647	106	134	134	130	130	136	141	133	130	138	134	136	129	280	132	130	136	134	129	142	293	135	133	139	136	135	290	129	143	133	131	135	129	133	124	124	141	142	132	126	140	137	130	129	140	130	147	147	123
SAMN09060664	106	134	134	130	130	136	141	133	130	138	134	136	129	280	132	130	136	134	129	142	293	135	133	139	136	135	290	129	143	133	131	135	129	133	124	124	141	142	132	126	140	137	130	129	140	130	147	147	123
SAMN09060666	106	134	134	130	130	136	141	133	130	138	134	136	129	280	132	130	136	134	129	142	293	135	133	139	136	135	290	129	143	133	131	135	129	133	124	124	141	142	132	126	140	137	130	129	140	130	147	147	123
SAMN11961017	110	136	138	134	134	139	144	137	134	141	138	140	133	283	135	134	140	138	133	144	297	139	137	144	141	140	294	135	147	137	135	139	134	136	128	128	146	146	134	131	144	141	133	134	144	133	147	147	129
SAMN11961225	113	137	141	137	137	144	148	140	136	146	141	143	135	286	139	137	142	141	136	150	300	141	140	147	143	142	297	138	148	140	138	141	136	138	131	131	149	149	136	134	146	143	136	137	145	137	150	150	131
SAMN11961235	113	137	141	137	137	144	148	140	136	146	140	142	135	285	139	137	142	141	136	150	299	141	140	147	143	142	296	138	148	140	138	141	136	140	131	131	149	149	135	134	146	143	136	137	145	137	150	150	132
SAMN11961244	112	136	140	136	136	143	147	139	135	145	140	142	134	285	138	136	141	140	135	149	299	140	139	146	142	141	296	137	147	139	137	140	135	139	130	130	148	148	135	133	145	142	135	136	144	136	149	149	131
SAMN12078812	111	136	138	134	134	140	145	137	134	142	139	141	133	284	135	134	140	139	134	145	297	139	137	144	141	140	294	136	147	138	135	139	135	137	128	128	147	147	135	131	144	141	134	134	144	133	148	148	130
SAMN12078819	110	136	138	134	134	139	144	137	134	141	138	140	133	283	135	134	140	138	133	144	297	139	137	144	141	140	294	135	147	137	135	139	134	136	128	128	146	146	134	131	144	141	133	134	144	133	147	147	129
SAMN13322475	111	138	140	137	137	142	147	138	137	144	140	141	136	284	139	135	142	140	135	148	295	141	140	147	144	143	292	139	149	141	138	143	136	139	131	131	149	149	137	135	147	145	136	136	144	136	152	152	130
SAMN13413428	112	138	140	136	136	141	146	138	136	143	140	142	135	284	136	135	142	140	135	146	299	141	138	146	143	142	296	137	149	138	137	141	136	138	130	130	147	147	136	132	146	142	134	135	146	134	149	149	131
SAMN13482795	106	134	134	130	130	136	141	133	130	138	134	136	129	280	132	130	136	134	129	142	293	135	133	139	136	135	290	129	143	133	131	135	129	133	124	124	141	142	132	126	140	137	130	129	140	130	147	147	123
SAMN13568845	110	136	138	134	134	139	144	137	134	141	138	140	133	283	135	134	140	138	133	144	297	139	137	144	141	140	294	135	147	137	135	139	134	136	128	128	146	146	134	131	144	141	133	134	144	133	147	147	129
SAMN13714132	110	134	135	132	132	140	145	134	132	142	137	139	131	284	134	131	138	138	133	146	296	137	134	143	139	138	293	135	145	137	133	137	134	135	126	126	146	145	135	129	142	140	134	132	142	132	149	149	128
[truncated: 32 more columns]
